# Supplementary material for: Sexual Dimorphism of the Lateral Angle of the Petrous Bone in Children: Growth Patterns and the Influence of Cranial Width
Source: Biology (Basel). 2025 May 29;14(6):628. doi: 10.3390/biology14060628 (PMC12189165; doi:10.3390/biology14060628)
Supplement: Supplementary file 1 [file biology-14-00628-s001.zip]

Archive with 2 entries (2 files):
- Supporting Information Figure S1.pdf
- Supporting Information Table S1.pdf
